# Supplementary material for: Dynamic Deformation in Nuclear Graphite and Underlying Mechanisms
Source: Materials (Basel). 2024 Sep 14;17(18):4530. doi: 10.3390/ma17184530 (PMC11433592; doi:10.3390/ma17184530)
Supplement: Supplementary file 1 [file materials-17-04530-s001.zip]

Archive with 2 entries (2 files):
- materials-3200221-supplementary.pdf
- Supplementary_Video.pptx
